# Supplementary material for: Thrombosis and Hyperinflammation in COVID-19 Acute Phase Are Related to Anti-Phosphatidylserine and Anti-Phosphatidylinositol Antibody Positivity
Source: Biomedicines. 2023 Aug 18;11(8):2301. doi: 10.3390/biomedicines11082301 (PMC10452204; doi:10.3390/biomedicines11082301)
Supplement: Supplementary file 1 [file biomedicines-11-02301-s001.zip]

Archive with 1 entries (1 files):
- biomedicines-2548750-supplementary.pdf
